# Supplementary material for: Genome-wide and transcriptome analysis of PdWRKY transcription factors in date palm (Phoenix dactylifera) revealing insights into heat and drought stress tolerance
Source: BMC Genomics. 2025 Jul 1;26:589. doi: 10.1186/s12864-025-11715-6 (PMC12211173; doi:10.1186/s12864-025-11715-6)
Supplement: Supplementary file 6 — Supplementary Material 6. [file 12864_2025_11715_MOESM6_ESM.xlsx]

## Sheet: Sheet1
STRING Name	iTAK Name
LOC103710925	PDK_30s1086261g001
LOC103706248	PDK_30s65509418g001
LOC103710421	PDK_30s839411g020
LOC103710422	PDK_30s839411g021
LOC103716221	PDK_30s936891g001
LOC103708865	PDK_30s655861g002
LOC103720433	PDK_30s1138471g005
LOC103723227	PDK_30s1008821g006
LOC103724141	PDK_30s877681g002
LOC103698036	PDK_30s65509720g004
LOC103720799	PDK_30s6550959g005
LOC103702223	PDK_30s816181g002
LOC103695479
LOC103720801	PDK_30s6550959g004
LOC103709614	PDK_30s1011261g001
LOC103721580	PDK_30s1138471g008
LOC103723223	PDK_30s1067021g003
LOC103709613	PDK_30s1067021g003
LOC103717512	PDK_30s1025361g003
LOC103721507	PDK_30s1025361g003
LOC103714938	PDK_30s771211g003
LOC103702225	PDK_30s1051061g001
LOC103698294	PDK_30s1078511g002
LOC103702950	PDK_30s745031g002
LOC103708338	PDK_30s1093591g002
LOC103695902	PDK_30s785891g002
LOC103696297	PDK_30s1053181g004
LOC103707403	PDK_30s806661g003
LOC103713914	PDK_30s777581g001
LOC103712650	PDK_30s854791g001
LOC103699722	PDK_30s680531g012
LOC103706394	PDK_30s680531g012
LOC103696592	PDK_30s1065261g003
LOC103698690	PDK_30s849681g002
LOC103710430	PDK_30s839411g024
LOC103717201	PDK_30s1140701g002
LOC103705233	PDK_30s914091g001
LOC103708157	PDK_30s932191g002
LOC103703339	PDK_30s681021g002
LOC103699521	PDK_30s1175051g002
LOC103715016	PDK_30s975231g001
LOC103721327	PDK_30s853591g002
LOC103704540	PDK_30s1122501g012
LOC103718774	PDK_30s65509724g007
LOC103716572	PDK_30s842671g002
LOC103704459	PDK_30s1141221g020
LOC103713231	PDK_30s722152g002
LOC103697157	PDK_30s722152g002
LOC103696886	PDK_30s691921g002
LOC103714091	PDK_30s1158601g004
LOC103707065	PDK_30s716811g001
LOC103710854	PDK_30s65509113g003
LOC103720653	PDK_30s665281g005
LOC103709750	PDK_30s663661g001
LOC103698763	PDK_30s669181g002
LOC103700856	PDK_30s684781g004
LOC103697265	PDK_30s954211g001
LOC103723396	PDK_30s1054411g002
LOC103711983	PDK_30s955201g001
LOC103718944	PDK_30s881991g001
LOC103720275	PDK_30s835131g001
LOC103702844	PDK_30s880731g006
LOC103697177	PDK_30s930251g004
LOC103710681	PDK_30s888801g002
LOC103721211	PDK_30s969751g001
LOC103704194	PDK_30s912911g001
LOC103713754	PDK_30s868971g001
LOC103705538	PDK_30s1203911g001
LOC103696297	PDK_30s1053181g004
LOC103720799	PDK_30s6550959g005
LOC103707788	PDK_30s1173121g001
LOC103702224	PDK_30s1051061g002
