# Supplementary material for: Genome-wide and transcriptome analysis of PdWRKY transcription factors in date palm (Phoenix dactylifera) revealing insights into heat and drought stress tolerance
Source: BMC Genomics. 2025 Jul 1;26:589. doi: 10.1186/s12864-025-11715-6 (PMC12211173; doi:10.1186/s12864-025-11715-6)
Supplement: Supplementary file 7 — Supplementary Material 7. [file 12864_2025_11715_MOESM7_ESM.xlsx]

## Sheet: Sheet1
	Primers
Names	Forward (5’ – 3’)	Reverse (5’ – 3’)
Actin	TCAATGTGCCTGCCATGTATGT	GCGGCCGCTAGCATAGAG
LOC103713231	TGAAGATCCGACAATCGTGA	CTGGCTTCTAGCGCTCAGTT
LOC103721327	GGGAGAACGCTTCAACTCAG	AAAAAGGGCCTTCAGTTGGT
LOC103721580	TGACGAAGTGCTCAATCTGG	GGATTCATTCGCCAAGAAAA
LOC120110335	GTCTTTCTGCAGGAGGCAAC	CTCGGAAACTTGGAGCTTTG
LOC103723396	CCAAGAAGCAAGTGGAGAGG	CCTTGTTGAGGCTTTCTTCG
LOC103718774	TGCATGCCAATAGGAGAGCC	TCCAGCATCTGCAGCTCTTT
LOC103707788	TTGTGCTCGCCTTCGTAAGT	CAATCCATGTCCAAGGGCCT
