# Supplementary material for: Genome-wide and transcriptome analysis of PdWRKY transcription factors in date palm (Phoenix dactylifera) revealing insights into heat and drought stress tolerance
Source: BMC Genomics. 2025 Jul 1;26:589. doi: 10.1186/s12864-025-11715-6 (PMC12211173; doi:10.1186/s12864-025-11715-6)
Supplement: Supplementary file 8 — Supplementary Material 8. [file 12864_2025_11715_MOESM8_ESM.xlsx]

## Sheet: plantCARE_output_PlantCARE_2046
Tablse S3.Diverse cis-elements in the P. dactylifera WRKY gene family.
LOC103695902	G-Box	955	961	G-Box	Pisum sativum	cis-acting regulatory element involved in light responsiveness
LOC103695902	AuxRR-core	960	967	AuxRR-core	Nicotiana tabacum	cis-acting regulatory element involved in auxin responsiveness
LOC103695902	TGA-element	1604	1610	TGA-element	Brassica oleracea	auxin-responsive element
LOC103695902	TCA-element	786	795	TCA-element	Nicotiana tabacum	cis-acting element involved in salicylic acid responsiveness
LOC103695902	TCA-element	1273	1282	TCA-element	Nicotiana tabacum	cis-acting element involved in salicylic acid responsiveness
LOC103695902	G-box	1525	1531	G-box	Arabidopsis thaliana	cis-acting regulatory element involved in light responsiveness
LOC103695902	LTR	1150	1156	LTR	Hordeum vulgare	cis-acting element involved in low-temperature responsiveness
LOC103695902	GT1-motif	412	418	GT1-motif	Arabidopsis thaliana	light responsive element
LOC103695902	GT1-motif	1388	1394	GT1-motif	Arabidopsis thaliana	light responsive element
LOC103695902	GARE-motif	475	482	GARE-motif	Brassica oleracea	gibberellin-responsive element
LOC103695902	ABRE	956	961	ABRE	Arabidopsis thaliana	cis-acting element involved in the abscisic acid responsiveness
LOC103695902	ABRE	1525	1530	ABRE	Arabidopsis thaliana	cis-acting element involved in the abscisic acid responsiveness
LOC103696297	AuxRR-core	1417	1424	AuxRR-core	Nicotiana tabacum	cis-acting regulatory element involved in auxin responsiveness
LOC103696297	G-Box	1384	1390	G-Box	Pisum sativum	cis-acting regulatory element involved in light responsiveness
LOC103696297	G-Box	1611	1617	G-Box	Pisum sativum	cis-acting regulatory element involved in light responsiveness
LOC103696297	MeJA	429	434	MeJA	Hordeum vulgare	cis-acting regulatory element involved in the MeJA-responsiveness
LOC103696297	MeJA	961	966	MeJA	Hordeum vulgare	cis-acting regulatory element involved in the MeJA-responsiveness
LOC103696297	MeJA	1226	1231	MeJA	Hordeum vulgare	cis-acting regulatory element involved in the MeJA-responsiveness
LOC103696297	TCA-element	1322	1331	TCA-element	Nicotiana tabacum	cis-acting element involved in salicylic acid responsiveness
LOC103696297	TCA-element	1368	1377	TCA-element	Nicotiana tabacum	cis-acting element involved in salicylic acid responsiveness
LOC103696297	LTR	1468	1474	LTR	Hordeum vulgare	cis-acting element involved in low-temperature responsiveness
LOC103696297	LTR	1638	1644	LTR	Hordeum vulgare	cis-acting element involved in low-temperature responsiveness
LOC103696297	MBSI	1279	1290	MBSI	Petunia hybrida	MYB binding site involved in flavonoid biosynthetic genes regulation
LOC103696297	G-box	1384	1390	G-box	Arabidopsis thaliana	cis-acting regulatory element involved in light responsiveness
LOC103696297	G-box	1611	1617	G-box	Arabidopsis thaliana	cis-acting regulatory element involved in light responsiveness
LOC103696297	G-box	1813	1819	G-box	Arabidopsis thaliana	cis-acting regulatory element involved in light responsiveness
LOC103696297	MeJA	429	434	MeJA	Hordeum vulgare	cis-acting regulatory element involved in the MeJA-responsiveness
LOC103696297	MeJA	961	966	MeJA	Hordeum vulgare	cis-acting regulatory element involved in the MeJA-responsiveness
LOC103696297	MeJA	1226	1231	MeJA	Hordeum vulgare	cis-acting regulatory element involved in the MeJA-responsiveness
LOC103696297	ABRE	1384	1390	ABRE	Arabidopsis thaliana	cis-acting element involved in the abscisic acid responsiveness
LOC103696297	ABRE	1385	1390	ABRE	Arabidopsis thaliana	cis-acting element involved in the abscisic acid responsiveness
LOC103696297	ABRE	1490	1499	ABRE	Hordeum vulgare	cis-acting element involved in the abscisic acid responsiveness
LOC103696297	ABRE	1611	1617	ABRE	Arabidopsis thaliana	cis-acting element involved in the abscisic acid responsiveness
LOC103696297	ABRE	1612	1617	ABRE	Arabidopsis thaliana	cis-acting element involved in the abscisic acid responsiveness
LOC103696297	ABRE	1813	1818	ABRE	Arabidopsis thaliana	cis-acting element involved in the abscisic acid responsiveness
LOC103696297	GT1-motif	1286	1292	GT1-motif	Arabidopsis thaliana	light responsive element
LOC103696592	MeJA	283	288	MeJA	Hordeum vulgare	cis-acting regulatory element involved in the MeJA-responsiveness
LOC103696592	MeJA	836	841	MeJA	Hordeum vulgare	cis-acting regulatory element involved in the MeJA-responsiveness
LOC103696592	MeJA	1877	1882	MeJA	Hordeum vulgare	cis-acting regulatory element involved in the MeJA-responsiveness
LOC103696592	G-Box	819	825	G-Box	Pisum sativum	cis-acting regulatory element involved in light responsiveness
LOC103696592	G-box	819	825	G-box	Arabidopsis thaliana	cis-acting regulatory element involved in light responsiveness
LOC103696592	G-box	1905	1914	G-box	Arabidopsis thaliana	cis-acting regulatory element involved in light responsiveness
LOC103696592	GARE-motif	202	209	GARE-motif	Brassica oleracea	gibberellin-responsive element
LOC103696592	ABRE	819	825	ABRE	Arabidopsis thaliana	cis-acting element involved in the abscisic acid responsiveness
LOC103696592	ABRE	820	825	ABRE	Arabidopsis thaliana	cis-acting element involved in the abscisic acid responsiveness
LOC103696592	MeJA	283	288	MeJA	Hordeum vulgare	cis-acting regulatory element involved in the MeJA-responsiveness
LOC103696592	MeJA	836	841	MeJA	Hordeum vulgare	cis-acting regulatory element involved in the MeJA-responsiveness
LOC103696592	MeJA	1877	1882	MeJA	Hordeum vulgare	cis-acting regulatory element involved in the MeJA-responsiveness
LOC103696886	G-box	1623	1629	G-box	Zea mays	cis-acting regulatory element involved in light responsiveness
LOC103696886	G-box	1673	1679	G-box	Arabidopsis thaliana	cis-acting regulatory element involved in light responsiveness
LOC103696886	G-box	1745	1751	G-box	Arabidopsis thaliana	cis-acting regulatory element involved in light responsiveness
LOC103696886	G-box	1896	1902	G-box	Arabidopsis thaliana	cis-acting regulatory element involved in light responsiveness
LOC103696886	G-box	1975	1981	G-box	Arabidopsis thaliana	cis-acting regulatory element involved in light responsiveness
LOC103696886	LTR	923	929	LTR	Hordeum vulgare	cis-acting element involved in low-temperature responsiveness
LOC103696886	GT1-motif	403	409	GT1-motif	Arabidopsis thaliana	light responsive element
LOC103696886	ABRE	1624	1629	ABRE	Arabidopsis thaliana	cis-acting element involved in the abscisic acid responsiveness
LOC103696886	ABRE	1673	1679	ABRE	Arabidopsis thaliana	cis-acting element involved in the abscisic acid responsiveness
LOC103696886	ABRE	1674	1679	ABRE	Arabidopsis thaliana	cis-acting element involved in the abscisic acid responsiveness
LOC103696886	ABRE	1743	1752	ABRE	Hordeum vulgare	cis-acting element involved in the abscisic acid responsiveness
LOC103696886	ABRE	1745	1751	ABRE	Arabidopsis thaliana	cis-acting element involved in the abscisic acid responsiveness
LOC103696886	ABRE	1746	1751	ABRE	Arabidopsis thaliana	cis-acting element involved in the abscisic acid responsiveness
LOC103696886	ABRE	1896	1901	ABRE	Arabidopsis thaliana	cis-acting element involved in the abscisic acid responsiveness
LOC103696886	ABRE	1975	1980	ABRE	Arabidopsis thaliana	cis-acting element involved in the abscisic acid responsiveness
LOC103696886	MeJA	1585	1590	MeJA	Hordeum vulgare	cis-acting regulatory element involved in the MeJA-responsiveness
LOC103696886	MeJA	1622	1627	MeJA	Hordeum vulgare	cis-acting regulatory element involved in the MeJA-responsiveness
LOC103696886	MeJA	1636	1641	MeJA	Hordeum vulgare	cis-acting regulatory element involved in the MeJA-responsiveness
LOC103696886	TATC-box	351	358	TATC-box	Oryza sativa	cis-acting element involved in gibberellin-responsiveness
LOC103696886	MeJA	1585	1590	MeJA	Hordeum vulgare	cis-acting regulatory element involved in the MeJA-responsiveness
LOC103696886	MeJA	1622	1627	MeJA	Hordeum vulgare	cis-acting regulatory element involved in the MeJA-responsiveness
LOC103696886	MeJA	1636	1641	MeJA	Hordeum vulgare	cis-acting regulatory element involved in the MeJA-responsiveness
LOC103696886	TC-rich repeats	1281	1290	TC-rich repeats	Nicotiana tabacum	cis-acting element involved in defense and stress responsiveness
LOC103696886	G-Box	1673	1679	G-Box	Pisum sativum	cis-acting regulatory element involved in light responsiveness
LOC103696886	G-Box	1745	1751	G-Box	Pisum sativum	cis-acting regulatory element involved in light responsiveness
LOC103697157	MBS	1057	1063	MBS	Arabidopsis thaliana	MYB binding site involved in drought-inducibility
LOC103697157	MeJA	1644	1649	MeJA	Hordeum vulgare	cis-acting regulatory element involved in the MeJA-responsiveness
LOC103697157	MeJA	1658	1663	MeJA	Hordeum vulgare	cis-acting regulatory element involved in the MeJA-responsiveness
LOC103697157	G-Box	1742	1748	G-Box	Pisum sativum	cis-acting regulatory element involved in light responsiveness
LOC103697157	G-Box	1804	1810	G-Box	Pisum sativum	cis-acting regulatory element involved in light responsiveness
LOC103697157	TC-rich repeats	2	11	TC-rich repeats	Nicotiana tabacum	cis-acting element involved in defense and stress responsiveness
LOC103697157	ABRE	77	82	ABRE	Arabidopsis thaliana	cis-acting element involved in the abscisic acid responsiveness
LOC103697157	ABRE	1740	1749	ABRE	Hordeum vulgare	cis-acting element involved in the abscisic acid responsiveness
LOC103697157	ABRE	1742	1748	ABRE	Arabidopsis thaliana	cis-acting element involved in the abscisic acid responsiveness
LOC103697157	ABRE	1743	1748	ABRE	Arabidopsis thaliana	cis-acting element involved in the abscisic acid responsiveness
LOC103697157	ABRE	1804	1810	ABRE	Arabidopsis thaliana	cis-acting element involved in the abscisic acid responsiveness
LOC103697157	ABRE	1805	1810	ABRE	Arabidopsis thaliana	cis-acting element involved in the abscisic acid responsiveness
LOC103697157	MeJA	1644	1649	MeJA	Hordeum vulgare	cis-acting regulatory element involved in the MeJA-responsiveness
LOC103697157	MeJA	1658	1663	MeJA	Hordeum vulgare	cis-acting regulatory element involved in the MeJA-responsiveness
LOC103697157	GARE-motif	1314	1321	GARE-motif	Oryza sativa	gibberellin-responsive element
LOC103697157	GT1-motif	1281	1288	GT1-motif	Avena sativa	light responsive element
LOC103697157	LTR	1451	1457	LTR	Hordeum vulgare	cis-acting element involved in low-temperature responsiveness
LOC103697157	G-box	77	83	G-box	Arabidopsis thaliana	cis-acting regulatory element involved in light responsiveness
LOC103697157	G-box	1742	1748	G-box	Arabidopsis thaliana	cis-acting regulatory element involved in light responsiveness
LOC103697157	G-box	1804	1810	G-box	Arabidopsis thaliana	cis-acting regulatory element involved in light responsiveness
LOC103697177	TCA-element	1383	1392	TCA-element	Nicotiana tabacum	cis-acting element involved in salicylic acid responsiveness
LOC103697177	MeJA	83	88	MeJA	Hordeum vulgare	cis-acting regulatory element involved in the MeJA-responsiveness
LOC103697177	MeJA	1680	1685	MeJA	Hordeum vulgare	cis-acting regulatory element involved in the MeJA-responsiveness
LOC103697177	AuxRR-core	1696	1703	AuxRR-core	Nicotiana tabacum	cis-acting regulatory element involved in auxin responsiveness
LOC103697177	ABRE	85	90	ABRE	Arabidopsis thaliana	cis-acting element involved in the abscisic acid responsiveness
LOC103697177	ABRE	474	479	ABRE	Arabidopsis thaliana	cis-acting element involved in the abscisic acid responsiveness
LOC103697177	ABRE	944	950	ABRE	Arabidopsis thaliana	cis-acting element involved in the abscisic acid responsiveness
LOC103697177	ABRE	945	950	ABRE	Arabidopsis thaliana	cis-acting element involved in the abscisic acid responsiveness
LOC103697177	ABRE	1050	1055	ABRE	Arabidopsis thaliana	cis-acting element involved in the abscisic acid responsiveness
LOC103697177	ABRE	1602	1610	ABRE	Oryza sativa	cis-acting element involved in the abscisic acid responsiveness
LOC103697177	ABRE	1604	1609	ABRE	Arabidopsis thaliana	cis-acting element involved in the abscisic acid responsiveness
LOC103697177	MeJA	83	88	MeJA	Hordeum vulgare	cis-acting regulatory element involved in the MeJA-responsiveness
LOC103697177	MeJA	1680	1685	MeJA	Hordeum vulgare	cis-acting regulatory element involved in the MeJA-responsiveness
LOC103697177	GT1-motif	435	441	GT1-motif	Oryza sativa	light responsive element
LOC103697177	G-Box	944	950	G-Box	Pisum sativum	cis-acting regulatory element involved in light responsiveness
LOC103697177	G-Box	1050	1056	G-Box	Pisum sativum	cis-acting regulatory element involved in light responsiveness
LOC103697177	LTR	58	64	LTR	Hordeum vulgare	cis-acting element involved in low-temperature responsiveness
LOC103697177	G-box	84	90	G-box	Zea mays	cis-acting regulatory element involved in light responsiveness
LOC103697177	G-box	473	479	G-box	Zea mays	cis-acting regulatory element involved in light responsiveness
LOC103697177	G-box	942	951	G-box	Arabidopsis thaliana	cis-acting regulatory element involved in light responsiveness
LOC103697177	G-box	944	950	G-box	Arabidopsis thaliana	cis-acting regulatory element involved in light responsiveness
LOC103697177	G-box	1604	1610	G-box	Arabidopsis thaliana	cis-acting regulatory element involved in light responsiveness
LOC103697265	MBS	53	59	MBS	Arabidopsis thaliana	MYB binding site involved in drought-inducibility
LOC103697265	G-Box	640	646	G-Box	Pisum sativum	cis-acting regulatory element involved in light responsiveness
LOC103697265	TC-rich repeats	523	532	TC-rich repeats	Nicotiana tabacum	cis-acting element involved in defense and stress responsiveness
LOC103697265	AuxRR-core	1796	1803	AuxRR-core	Nicotiana tabacum	cis-acting regulatory element involved in auxin responsiveness
LOC103697265	ABRE	640	645	ABRE	Arabidopsis thaliana	cis-acting element involved in the abscisic acid responsiveness
LOC103697265	ABRE	652	661	ABRE	Hordeum vulgare	cis-acting element involved in the abscisic acid responsiveness
LOC103697265	GARE-motif	511	518	GARE-motif	Oryza sativa	gibberellin-responsive element
LOC103698036	TGA-element	1427	1433	TGA-element	Brassica oleracea	auxin-responsive element
LOC103698036	TGA-element	1824	1830	TGA-element	Brassica oleracea	auxin-responsive element
LOC103698036	TCA-element	477	486	TCA-element	Nicotiana tabacum	cis-acting element involved in salicylic acid responsiveness
LOC103698036	TCA-element	946	955	TCA-element	Brassica oleracea	cis-acting element involved in salicylic acid responsiveness
LOC103698036	TATC-box	460	467	TATC-box	Oryza sativa	cis-acting element involved in gibberellin-responsiveness
LOC103698036	MeJA	237	242	MeJA	Hordeum vulgare	cis-acting regulatory element involved in the MeJA-responsiveness
LOC103698036	MeJA	1197	1202	MeJA	Hordeum vulgare	cis-acting regulatory element involved in the MeJA-responsiveness
LOC103698036	MeJA	1453	1458	MeJA	Hordeum vulgare	cis-acting regulatory element involved in the MeJA-responsiveness
LOC103698036	G-Box	886	892	G-Box	Pisum sativum	cis-acting regulatory element involved in light responsiveness
LOC103698036	G-Box	1503	1513	G-Box	Triticum aestivum	cis-acting regulatory element involved in light responsiveness
LOC103698036	G-Box	1505	1511	G-Box	Pisum sativum	cis-acting regulatory element involved in light responsiveness
LOC103698036	AuxRR-core	1535	1542	AuxRR-core	Nicotiana tabacum	cis-acting regulatory element involved in auxin responsiveness
LOC103698036	GT1-motif	5	11	GT1-motif	Oryza sativa	light responsive element
LOC103698036	ABRE	886	892	ABRE	Arabidopsis thaliana	cis-acting element involved in the abscisic acid responsiveness
LOC103698036	ABRE	887	892	ABRE	Arabidopsis thaliana	cis-acting element involved in the abscisic acid responsiveness
LOC103698036	ABRE	1505	1511	ABRE	Arabidopsis thaliana	cis-acting element involved in the abscisic acid responsiveness
LOC103698036	ABRE	1506	1511	ABRE	Arabidopsis thaliana	cis-acting element involved in the abscisic acid responsiveness
LOC103698036	MeJA	237	242	MeJA	Hordeum vulgare	cis-acting regulatory element involved in the MeJA-responsiveness
LOC103698036	MeJA	1197	1202	MeJA	Hordeum vulgare	cis-acting regulatory element involved in the MeJA-responsiveness
LOC103698036	MeJA	1453	1458	MeJA	Hordeum vulgare	cis-acting regulatory element involved in the MeJA-responsiveness
LOC103698036	G-box	886	892	G-box	Arabidopsis thaliana	cis-acting regulatory element involved in light responsiveness
LOC103698036	G-box	1503	1513	G-box	Arabidopsis thaliana	cis-acting regulatory element involved in light responsiveness
LOC103698036	G-box	1505	1511	G-box	Arabidopsis thaliana	cis-acting regulatory element involved in light responsiveness
LOC103698036	LTR	1601	1607	LTR	Hordeum vulgare	cis-acting element involved in low-temperature responsiveness
LOC103698294	LTR	790	796	LTR	Hordeum vulgare	cis-acting element involved in low-temperature responsiveness
LOC103698294	G-box	396	402	G-box	Arabidopsis thaliana	cis-acting regulatory element involved in light responsiveness
LOC103698294	ABRE	396	401	ABRE	Arabidopsis thaliana	cis-acting element involved in the abscisic acid responsiveness
LOC103698294	MeJA	579	584	MeJA	Hordeum vulgare	cis-acting regulatory element involved in the MeJA-responsiveness
LOC103698294	MeJA	579	584	MeJA	Hordeum vulgare	cis-acting regulatory element involved in the MeJA-responsiveness
LOC103698294	TATC-box	1144	1151	TATC-box	Oryza sativa	cis-acting element involved in gibberellin-responsiveness
LOC103698294	TCA-element	1920	1929	TCA-element	Nicotiana tabacum	cis-acting element involved in salicylic acid responsiveness
LOC103698294	MBS	1375	1381	MBS	Arabidopsis thaliana	MYB binding site involved in drought-inducibility
LOC103698294	MBS	1579	1585	MBS	Arabidopsis thaliana	MYB binding site involved in drought-inducibility
LOC103698294	TGA-element	1752	1758	TGA-element	Brassica oleracea	auxin-responsive element
LOC103698690	GT1-motif	637	643	GT1-motif	Oryza sativa	light responsive element
LOC103698690	MeJA	990	995	MeJA	Hordeum vulgare	cis-acting regulatory element involved in the MeJA-responsiveness
LOC103698690	MeJA	1884	1889	MeJA	Hordeum vulgare	cis-acting regulatory element involved in the MeJA-responsiveness
LOC103698690	MeJA	1959	1964	MeJA	Hordeum vulgare	cis-acting regulatory element involved in the MeJA-responsiveness
LOC103698690	G-box	1951	1957	G-box	Zea mays	cis-acting regulatory element involved in light responsiveness
LOC103698690	LTR	384	390	LTR	Hordeum vulgare	cis-acting element involved in low-temperature responsiveness
LOC103698690	MBS	740	746	MBS	Arabidopsis thaliana	MYB binding site involved in drought-inducibility
LOC103698690	TGA-element	515	521	TGA-element	Brassica oleracea	auxin-responsive element
LOC103698690	TGA-element	1113	1119	TGA-element	Brassica oleracea	auxin-responsive element
LOC103698690	MeJA	990	995	MeJA	Hordeum vulgare	cis-acting regulatory element involved in the MeJA-responsiveness
LOC103698690	MeJA	1884	1889	MeJA	Hordeum vulgare	cis-acting regulatory element involved in the MeJA-responsiveness
LOC103698690	MeJA	1959	1964	MeJA	Hordeum vulgare	cis-acting regulatory element involved in the MeJA-responsiveness
LOC103698763	MBS	1751	1757	MBS	Arabidopsis thaliana	MYB binding site involved in drought-inducibility
LOC103698763	G-Box	1339	1345	G-Box	Pisum sativum	cis-acting regulatory element involved in light responsiveness
LOC103698763	GT1-motif	1526	1532	GT1-motif	Oryza sativa	light responsive element
LOC103698763	ABRE	1340	1345	ABRE	Arabidopsis thaliana	cis-acting element involved in the abscisic acid responsiveness
LOC103698763	ABRE	1919	1924	ABRE	Arabidopsis thaliana	cis-acting element involved in the abscisic acid responsiveness
LOC103698763	G-box	1918	1924	G-box	Arabidopsis thaliana	cis-acting regulatory element involved in light responsiveness
LOC103698763	G-box	1929	1935	G-box	Zea mays	cis-acting regulatory element involved in light responsiveness
LOC103699521	TCA-element	542	551	TCA-element	Nicotiana tabacum	cis-acting element involved in salicylic acid responsiveness
LOC103699521	TCA-element	639	649	TCA-element	Nicotiana tabacum	cis-acting element involved in salicylic acid responsiveness
LOC103699521	G-Box	246	252	G-Box	Pisum sativum	cis-acting regulatory element involved in light responsiveness
LOC103699521	G-Box	1786	1792	G-Box	Pisum sativum	cis-acting regulatory element involved in light responsiveness
LOC103699521	TC-rich repeats	258	267	TC-rich repeats	Nicotiana tabacum	cis-acting element involved in defense and stress responsiveness
LOC103699521	MeJA	1579	1584	MeJA	Hordeum vulgare	cis-acting regulatory element involved in the MeJA-responsiveness
LOC103699521	MeJA	1773	1778	MeJA	Hordeum vulgare	cis-acting regulatory element involved in the MeJA-responsiveness
LOC103699521	MeJA	1579	1584	MeJA	Hordeum vulgare	cis-acting regulatory element involved in the MeJA-responsiveness
LOC103699521	MeJA	1773	1778	MeJA	Hordeum vulgare	cis-acting regulatory element involved in the MeJA-responsiveness
LOC103699521	ABRE	246	252	ABRE	Arabidopsis thaliana	cis-acting element involved in the abscisic acid responsiveness
LOC103699521	ABRE	247	252	ABRE	Arabidopsis thaliana	cis-acting element involved in the abscisic acid responsiveness
LOC103699521	ABRE	1581	1586	ABRE	Arabidopsis thaliana	cis-acting element involved in the abscisic acid responsiveness
LOC103699521	ABRE	1786	1792	ABRE	Arabidopsis thaliana	cis-acting element involved in the abscisic acid responsiveness
LOC103699521	ABRE	1787	1792	ABRE	Arabidopsis thaliana	cis-acting element involved in the abscisic acid responsiveness
LOC103699521	GT1-motif	1662	1668	GT1-motif	Oryza sativa	light responsive element
LOC103699521	G-box	246	252	G-box	Arabidopsis thaliana	cis-acting regulatory element involved in light responsiveness
LOC103699521	G-box	1580	1586	G-box	Zea mays	cis-acting regulatory element involved in light responsiveness
LOC103699521	G-box	1786	1792	G-box	Arabidopsis thaliana	cis-acting regulatory element involved in light responsiveness
LOC103699722	GT1-motif	761	767	GT1-motif	Arabidopsis thaliana	light responsive element
LOC103699722	GT1-motif	1484	1490	GT1-motif	Arabidopsis thaliana	light responsive element
LOC103699722	GARE-motif	1979	1986	GARE-motif	Oryza sativa	gibberellin-responsive element
LOC103699722	LTR	1122	1128	LTR	Hordeum vulgare	cis-acting element involved in low-temperature responsiveness
LOC103699722	MBS	250	256	MBS	Arabidopsis thaliana	MYB binding site involved in drought-inducibility
LOC103699722	TCA-element	1269	1278	TCA-element	Nicotiana tabacum	cis-acting element involved in salicylic acid responsiveness
LOC103699722	TC-rich repeats	180	189	TC-rich repeats	Nicotiana tabacum	cis-acting element involved in defense and stress responsiveness
LOC103700856	G-Box	311	317	G-Box	Pisum sativum	cis-acting regulatory element involved in light responsiveness
LOC103700856	MeJA	631	636	MeJA	Hordeum vulgare	cis-acting regulatory element involved in the MeJA-responsiveness
LOC103700856	TCA-element	22	31	TCA-element	Nicotiana tabacum	cis-acting element involved in salicylic acid responsiveness
LOC103700856	TGA-element	375	381	TGA-element	Brassica oleracea	auxin-responsive element
LOC103700856	MBS	1320	1326	MBS	Arabidopsis thaliana	MYB binding site involved in drought-inducibility
LOC103700856	MBS	1770	1776	MBS	Arabidopsis thaliana	MYB binding site involved in drought-inducibility
LOC103700856	G-box	311	317	G-box	Arabidopsis thaliana	cis-acting regulatory element involved in light responsiveness
LOC103700856	MeJA	631	636	MeJA	Hordeum vulgare	cis-acting regulatory element involved in the MeJA-responsiveness
LOC103700856	ABRE	311	317	ABRE	Arabidopsis thaliana	cis-acting element involved in the abscisic acid responsiveness
LOC103700856	ABRE	312	317	ABRE	Arabidopsis thaliana	cis-acting element involved in the abscisic acid responsiveness
LOC103702223	ABRE	732	737	ABRE	Arabidopsis thaliana	cis-acting element involved in the abscisic acid responsiveness
LOC103702223	ABRE	1575	1580	ABRE	Arabidopsis thaliana	cis-acting element involved in the abscisic acid responsiveness
LOC103702223	ABRE	1940	1945	ABRE	Arabidopsis thaliana	cis-acting element involved in the abscisic acid responsiveness
LOC103702223	MeJA	589	594	MeJA	Hordeum vulgare	cis-acting regulatory element involved in the MeJA-responsiveness
LOC103702223	MeJA	730	735	MeJA	Hordeum vulgare	cis-acting regulatory element involved in the MeJA-responsiveness
LOC103702223	MeJA	1959	1964	MeJA	Hordeum vulgare	cis-acting regulatory element involved in the MeJA-responsiveness
LOC103702223	GT1-motif	658	665	GT1-motif	Avena sativa	light responsive element
LOC103702223	GT1-motif	659	665	GT1-motif	Arabidopsis thaliana	light responsive element
LOC103702223	G-box	731	737	G-box	Zea mays	cis-acting regulatory element involved in light responsiveness
LOC103702223	TCA-element	390	399	TCA-element	Nicotiana tabacum	cis-acting element involved in salicylic acid responsiveness
LOC103702223	MBS	1065	1071	MBS	Arabidopsis thaliana	MYB binding site involved in drought-inducibility
LOC103702223	TGA-element	1866	1872	TGA-element	Brassica oleracea	auxin-responsive element
LOC103702223	TGA-element	1905	1911	TGA-element	Brassica oleracea	auxin-responsive element
LOC103702223	MeJA	589	594	MeJA	Hordeum vulgare	cis-acting regulatory element involved in the MeJA-responsiveness
LOC103702223	MeJA	730	735	MeJA	Hordeum vulgare	cis-acting regulatory element involved in the MeJA-responsiveness
LOC103702223	MeJA	1959	1964	MeJA	Hordeum vulgare	cis-acting regulatory element involved in the MeJA-responsiveness
LOC103702223	G-Box	1575	1581	G-Box	Pisum sativum	cis-acting regulatory element involved in light responsiveness
LOC103702223	G-Box	1940	1946	G-Box	Pisum sativum	cis-acting regulatory element involved in light responsiveness
LOC103702224	MBS	911	917	MBS	Arabidopsis thaliana	MYB binding site involved in drought-inducibility
LOC103702224	TGA-element	361	367	TGA-element	Brassica oleracea	auxin-responsive element
LOC103702224	MeJA	1599	1604	MeJA	Hordeum vulgare	cis-acting regulatory element involved in the MeJA-responsiveness
LOC103702224	MeJA	1610	1615	MeJA	Hordeum vulgare	cis-acting regulatory element involved in the MeJA-responsiveness
LOC103702224	ABRE	1201	1206	ABRE	Arabidopsis thaliana	cis-acting element involved in the abscisic acid responsiveness
LOC103702224	ABRE	1248	1253	ABRE	Arabidopsis thaliana	cis-acting element involved in the abscisic acid responsiveness
LOC103702224	MeJA	1599	1604	MeJA	Hordeum vulgare	cis-acting regulatory element involved in the MeJA-responsiveness
LOC103702224	MeJA	1610	1615	MeJA	Hordeum vulgare	cis-acting regulatory element involved in the MeJA-responsiveness
LOC103702224	GARE-motif	1224	1231	GARE-motif	Oryza sativa	gibberellin-responsive element
LOC103702224	GT1-motif	91	97	GT1-motif	Oryza sativa	light responsive element
LOC103702224	GT1-motif	637	647	GT1-motif	Solanum tuberosum	light responsive element
LOC103702224	GT1-motif	738	749	GT1-motif	Solanum tuberosum	light responsive element
LOC103702224	G-box	1200	1206	G-box	Arabidopsis thaliana	cis-acting regulatory element involved in light responsiveness
LOC103702224	G-box	1247	1253	G-box	Arabidopsis thaliana	cis-acting regulatory element involved in light responsiveness
LOC103702225	G-box	196	202	G-box	Zea mays	cis-acting regulatory element involved in light responsiveness
LOC103702225	MBSI	609	619.5	MBSI	Petunia hybrida	MYB binding site involved in flavonoid biosynthetic genes regulation
LOC103702225	GT1-motif	97	103	GT1-motif	Arabidopsis thaliana	light responsive element
LOC103702225	ABRE	196	201	ABRE	Arabidopsis thaliana	cis-acting element involved in the abscisic acid responsiveness
LOC103702225	MeJA	2	7	MeJA	Hordeum vulgare	cis-acting regulatory element involved in the MeJA-responsiveness
LOC103702225	MeJA	198	203	MeJA	Hordeum vulgare	cis-acting regulatory element involved in the MeJA-responsiveness
LOC103702225	MeJA	782	787	MeJA	Hordeum vulgare	cis-acting regulatory element involved in the MeJA-responsiveness
LOC103702225	MeJA	2	7	MeJA	Hordeum vulgare	cis-acting regulatory element involved in the MeJA-responsiveness
LOC103702225	MeJA	198	203	MeJA	Hordeum vulgare	cis-acting regulatory element involved in the MeJA-responsiveness
LOC103702225	MeJA	782	787	MeJA	Hordeum vulgare	cis-acting regulatory element involved in the MeJA-responsiveness
LOC103702844	TCA-element	1328	1337	TCA-element	Nicotiana tabacum	cis-acting element involved in salicylic acid responsiveness
LOC103702844	MeJA	1087	1092	MeJA	Hordeum vulgare	cis-acting regulatory element involved in the MeJA-responsiveness
LOC103702844	MeJA	1257	1262	MeJA	Hordeum vulgare	cis-acting regulatory element involved in the MeJA-responsiveness
LOC103702844	G-Box	569	575	G-Box	Pisum sativum	cis-acting regulatory element involved in light responsiveness
LOC103702844	G-Box	1637	1643	G-Box	Pisum sativum	cis-acting regulatory element involved in light responsiveness
LOC103702844	G-Box	1660	1666	G-Box	Pisum sativum	cis-acting regulatory element involved in light responsiveness
LOC103702844	G-Box	1784	1790	G-Box	Pisum sativum	cis-acting regulatory element involved in light responsiveness
LOC103702844	G-Box	1837	1843	G-Box	Pisum sativum	cis-acting regulatory element involved in light responsiveness
LOC103702844	GT1-motif	1872	1878	GT1-motif	Oryza sativa	light responsive element
LOC103702844	ABRE	569	574	ABRE	Arabidopsis thaliana	cis-acting element involved in the abscisic acid responsiveness
LOC103702844	ABRE	1089	1094	ABRE	Arabidopsis thaliana	cis-acting element involved in the abscisic acid responsiveness
LOC103702844	ABRE	1637	1642	ABRE	Arabidopsis thaliana	cis-acting element involved in the abscisic acid responsiveness
LOC103702844	ABRE	1660	1666	ABRE	Arabidopsis thaliana	cis-acting element involved in the abscisic acid responsiveness
LOC103702844	ABRE	1661	1666	ABRE	Arabidopsis thaliana	cis-acting element involved in the abscisic acid responsiveness
LOC103702844	ABRE	1782	1791	ABRE	Hordeum vulgare	cis-acting element involved in the abscisic acid responsiveness
LOC103702844	ABRE	1784	1790	ABRE	Arabidopsis thaliana	cis-acting element involved in the abscisic acid responsiveness
LOC103702844	ABRE	1785	1790	ABRE	Arabidopsis thaliana	cis-acting element involved in the abscisic acid responsiveness
LOC103702844	ABRE	1835	1844	ABRE	Triticum aestivum	cis-acting element involved in the abscisic acid responsiveness
LOC103702844	ABRE	1837	1843	ABRE	Arabidopsis thaliana	cis-acting element involved in the abscisic acid responsiveness
LOC103702844	ABRE	1838	1843	ABRE	Arabidopsis thaliana	cis-acting element involved in the abscisic acid responsiveness
LOC103702844	MeJA	1087	1092	MeJA	Hordeum vulgare	cis-acting regulatory element involved in the MeJA-responsiveness
LOC103702844	MeJA	1257	1262	MeJA	Hordeum vulgare	cis-acting regulatory element involved in the MeJA-responsiveness
LOC103702844	G-box	1088	1094	G-box	Zea mays	cis-acting regulatory element involved in light responsiveness
LOC103702844	G-box	1660	1666	G-box	Arabidopsis thaliana	cis-acting regulatory element involved in light responsiveness
LOC103702844	G-box	1782	1791	G-box	Brassica napus	cis-acting regulatory element involved in light responsiveness
LOC103702844	G-box	1784	1790	G-box	Arabidopsis thaliana	cis-acting regulatory element involved in light responsiveness
LOC103702844	G-box	1832	1842.5	G-box	Lycopersicon esculentum	cis-acting regulatory element involved in light responsiveness
LOC103702844	G-box	1835	1844	G-box	Arabidopsis thaliana	cis-acting regulatory element involved in light responsiveness
LOC103702844	G-box	1837	1843	G-box	Arabidopsis thaliana	cis-acting regulatory element involved in light responsiveness
LOC103702950	TCA-element	122	131	TCA-element	Brassica oleracea	cis-acting element involved in salicylic acid responsiveness
LOC103702950	TCA-element	989	998	TCA-element	Nicotiana tabacum	cis-acting element involved in salicylic acid responsiveness
LOC103702950	G-Box	1678	1684	G-Box	Pisum sativum	cis-acting regulatory element involved in light responsiveness
LOC103702950	MeJA	442	447	MeJA	Hordeum vulgare	cis-acting regulatory element involved in the MeJA-responsiveness
LOC103702950	MeJA	1735	1740	MeJA	Hordeum vulgare	cis-acting regulatory element involved in the MeJA-responsiveness
LOC103702950	GARE-motif	120	127	GARE-motif	Brassica oleracea	gibberellin-responsive element
LOC103702950	GT1-motif	1245	1251	GT1-motif	Arabidopsis thaliana	light responsive element
LOC103702950	MeJA	442	447	MeJA	Hordeum vulgare	cis-acting regulatory element involved in the MeJA-responsiveness
LOC103702950	MeJA	1735	1740	MeJA	Hordeum vulgare	cis-acting regulatory element involved in the MeJA-responsiveness
LOC103702950	ABRE	81	86	ABRE	Arabidopsis thaliana	cis-acting element involved in the abscisic acid responsiveness
LOC103702950	ABRE	608	613	ABRE	Arabidopsis thaliana	cis-acting element involved in the abscisic acid responsiveness
LOC103702950	ABRE	1679	1684	ABRE	Arabidopsis thaliana	cis-acting element involved in the abscisic acid responsiveness
LOC103702950	G-box	80	86	G-box	Arabidopsis thaliana	cis-acting regulatory element involved in light responsiveness
LOC103702950	G-box	607	613	G-box	Arabidopsis thaliana	cis-acting regulatory element involved in light responsiveness
LOC103702950	LTR	1990	1996	LTR	Hordeum vulgare	cis-acting element involved in low-temperature responsiveness
LOC103703339	LTR	1394	1400	LTR	Hordeum vulgare	cis-acting element involved in low-temperature responsiveness
LOC103703339	LTR	1746	1752	LTR	Hordeum vulgare	cis-acting element involved in low-temperature responsiveness
LOC103703339	G-box	1493	1499	G-box	Arabidopsis thaliana	cis-acting regulatory element involved in light responsiveness
LOC103703339	G-box	1630	1636	G-box	Arabidopsis thaliana	cis-acting regulatory element involved in light responsiveness
LOC103703339	G-box	1910	1916	G-box	Zea mays	cis-acting regulatory element involved in light responsiveness
LOC103703339	MeJA	1617	1622	MeJA	Hordeum vulgare	cis-acting regulatory element involved in the MeJA-responsiveness
LOC103703339	MeJA	1897	1902	MeJA	Hordeum vulgare	cis-acting regulatory element involved in the MeJA-responsiveness
LOC103703339	MeJA	1912	1917	MeJA	Hordeum vulgare	cis-acting regulatory element involved in the MeJA-responsiveness
LOC103703339	ABRE	1415	1420	ABRE	Arabidopsis thaliana	cis-acting element involved in the abscisic acid responsiveness
LOC103703339	ABRE	1491	1500	ABRE	Hordeum vulgare	cis-acting element involved in the abscisic acid responsiveness
LOC103703339	ABRE	1493	1499	ABRE	Arabidopsis thaliana	cis-acting element involved in the abscisic acid responsiveness
LOC103703339	ABRE	1494	1499	ABRE	Arabidopsis thaliana	cis-acting element involved in the abscisic acid responsiveness
LOC103703339	ABRE	1630	1636	ABRE	Arabidopsis thaliana	cis-acting element involved in the abscisic acid responsiveness
LOC103703339	ABRE	1631	1636	ABRE	Arabidopsis thaliana	cis-acting element involved in the abscisic acid responsiveness
LOC103703339	ABRE	1910	1915	ABRE	Arabidopsis thaliana	cis-acting element involved in the abscisic acid responsiveness
LOC103703339	GARE-motif	1533	1540	GARE-motif	Oryza sativa	gibberellin-responsive element
LOC103703339	G-Box	1414	1420	G-Box	Pisum sativum	cis-acting regulatory element involved in light responsiveness
LOC103703339	G-Box	1493	1499	G-Box	Pisum sativum	cis-acting regulatory element involved in light responsiveness
LOC103703339	G-Box	1630	1636	G-Box	Pisum sativum	cis-acting regulatory element involved in light responsiveness
LOC103703339	MeJA	1617	1622	MeJA	Hordeum vulgare	cis-acting regulatory element involved in the MeJA-responsiveness
LOC103703339	MeJA	1897	1902	MeJA	Hordeum vulgare	cis-acting regulatory element involved in the MeJA-responsiveness
LOC103703339	MeJA	1912	1917	MeJA	Hordeum vulgare	cis-acting regulatory element involved in the MeJA-responsiveness
LOC103703339	MBS	1298	1304	MBS	Arabidopsis thaliana	MYB binding site involved in drought-inducibility
LOC103704194	G-box	576	582	G-box	Arabidopsis thaliana	cis-acting regulatory element involved in light responsiveness
LOC103704194	G-box	1359	1365	G-box	Zea mays	cis-acting regulatory element involved in light responsiveness
LOC103704194	G-box	1655	1661	G-box	Arabidopsis thaliana	cis-acting regulatory element involved in light responsiveness
LOC103704194	LTR	774	780	LTR	Hordeum vulgare	cis-acting element involved in low-temperature responsiveness
LOC103704194	LTR	1764	1770	LTR	Hordeum vulgare	cis-acting element involved in low-temperature responsiveness
LOC103704194	GT1-motif	1474	1480	GT1-motif	Oryza sativa	light responsive element
LOC103704194	ABRE	577	582	ABRE	Arabidopsis thaliana	cis-acting element involved in the abscisic acid responsiveness
LOC103704194	ABRE	993	998	ABRE	Arabidopsis thaliana	cis-acting element involved in the abscisic acid responsiveness
LOC103704194	ABRE	1360	1365	ABRE	Arabidopsis thaliana	cis-acting element involved in the abscisic acid responsiveness
LOC103704194	ABRE	1655	1660	ABRE	Arabidopsis thaliana	cis-acting element involved in the abscisic acid responsiveness
LOC103704194	G-Box	683	693	G-Box	Triticum aestivum	cis-acting regulatory element involved in light responsiveness
LOC103704194	G-Box	992	998	G-Box	Pisum sativum	cis-acting regulatory element involved in light responsiveness
LOC103704194	AuxRR-core	1345	1352	AuxRR-core	Nicotiana tabacum	cis-acting regulatory element involved in auxin responsiveness
LOC103704194	TCA-element	555	564	TCA-element	Brassica oleracea	cis-acting element involved in salicylic acid responsiveness
LOC103704194	TCA-element	1860	1869	TCA-element	Nicotiana tabacum	cis-acting element involved in salicylic acid responsiveness
LOC103704194	TCA-element	1932	1941	TCA-element	Nicotiana tabacum	cis-acting element involved in salicylic acid responsiveness
LOC103704459	LTR	110	116	LTR	Hordeum vulgare	cis-acting element involved in low-temperature responsiveness
LOC103704459	G-box	320	326	G-box	Arabidopsis thaliana	cis-acting regulatory element involved in light responsiveness
LOC103704459	G-box	348	354	G-box	Zea mays	cis-acting regulatory element involved in light responsiveness
LOC103704459	G-box	1159	1165	G-box	Zea mays	cis-acting regulatory element involved in light responsiveness
LOC103704459	G-box	1194	1200	G-box	Zea mays	cis-acting regulatory element involved in light responsiveness
LOC103704459	G-box	1642	1648	G-box	Zea mays	cis-acting regulatory element involved in light responsiveness
LOC103704459	MeJA	867	872	MeJA	Hordeum vulgare	cis-acting regulatory element involved in the MeJA-responsiveness
LOC103704459	MeJA	1161	1166	MeJA	Hordeum vulgare	cis-acting regulatory element involved in the MeJA-responsiveness
LOC103704459	MeJA	1402	1407	MeJA	Hordeum vulgare	cis-acting regulatory element involved in the MeJA-responsiveness
LOC103704459	MeJA	1942	1947	MeJA	Hordeum vulgare	cis-acting regulatory element involved in the MeJA-responsiveness
LOC103704459	ABRE	320	325	ABRE	Arabidopsis thaliana	cis-acting element involved in the abscisic acid responsiveness
LOC103704459	ABRE	1159	1164	ABRE	Arabidopsis thaliana	cis-acting element involved in the abscisic acid responsiveness
LOC103704459	ABRE	1195	1200	ABRE	Arabidopsis thaliana	cis-acting element involved in the abscisic acid responsiveness
LOC103704459	ABRE	1642	1647	ABRE	Arabidopsis thaliana	cis-acting element involved in the abscisic acid responsiveness
LOC103704459	TC-rich repeats	690	699	TC-rich repeats	Nicotiana tabacum	cis-acting element involved in defense and stress responsiveness
LOC103704459	MeJA	867	872	MeJA	Hordeum vulgare	cis-acting regulatory element involved in the MeJA-responsiveness
LOC103704459	MeJA	1161	1166	MeJA	Hordeum vulgare	cis-acting regulatory element involved in the MeJA-responsiveness
LOC103704459	MeJA	1402	1407	MeJA	Hordeum vulgare	cis-acting regulatory element involved in the MeJA-responsiveness
LOC103704459	MeJA	1942	1947	MeJA	Hordeum vulgare	cis-acting regulatory element involved in the MeJA-responsiveness
LOC103704459	TCA-element	285	294	TCA-element	Nicotiana tabacum	cis-acting element involved in salicylic acid responsiveness
LOC103704459	TGA-element	899	905	TGA-element	Brassica oleracea	auxin-responsive element
LOC103704540	G-Box	51	61	G-Box	Triticum aestivum	cis-acting regulatory element involved in light responsiveness
LOC103704540	G-Box	428	434	G-Box	Pisum sativum	cis-acting regulatory element involved in light responsiveness
LOC103704540	G-Box	1347	1353	G-Box	Pisum sativum	cis-acting regulatory element involved in light responsiveness
LOC103704540	MeJA	17	22	MeJA	Hordeum vulgare	cis-acting regulatory element involved in the MeJA-responsiveness
LOC103704540	MeJA	27	32	MeJA	Hordeum vulgare	cis-acting regulatory element involved in the MeJA-responsiveness
LOC103704540	MeJA	49	54	MeJA	Hordeum vulgare	cis-acting regulatory element involved in the MeJA-responsiveness
LOC103704540	MeJA	614	619	MeJA	Hordeum vulgare	cis-acting regulatory element involved in the MeJA-responsiveness
LOC103704540	MeJA	1014	1019	MeJA	Hordeum vulgare	cis-acting regulatory element involved in the MeJA-responsiveness
LOC103704540	TCA-element	865	874	TCA-element	Nicotiana tabacum	cis-acting element involved in salicylic acid responsiveness
LOC103704540	MBS	1168	1174	MBS	Arabidopsis thaliana	MYB binding site involved in drought-inducibility
LOC103704540	G-box	1342	1353.5	G-box	Lycopersicon esculentum	cis-acting regulatory element involved in light responsiveness
LOC103704540	G-box	1345	1354	G-box	Brassica napus	cis-acting regulatory element involved in light responsiveness
LOC103704540	G-box	1347	1353	G-box	Arabidopsis thaliana	cis-acting regulatory element involved in light responsiveness
LOC103704540	MeJA	17	22	MeJA	Hordeum vulgare	cis-acting regulatory element involved in the MeJA-responsiveness
LOC103704540	MeJA	27	32	MeJA	Hordeum vulgare	cis-acting regulatory element involved in the MeJA-responsiveness
LOC103704540	MeJA	49	54	MeJA	Hordeum vulgare	cis-acting regulatory element involved in the MeJA-responsiveness
LOC103704540	MeJA	614	619	MeJA	Hordeum vulgare	cis-acting regulatory element involved in the MeJA-responsiveness
LOC103704540	MeJA	1014	1019	MeJA	Hordeum vulgare	cis-acting regulatory element involved in the MeJA-responsiveness
LOC103704540	ABRE	428	433	ABRE	Arabidopsis thaliana	cis-acting element involved in the abscisic acid responsiveness
LOC103704540	ABRE	1345	1354	ABRE	Triticum aestivum	cis-acting element involved in the abscisic acid responsiveness
LOC103704540	ABRE	1347	1353	ABRE	Arabidopsis thaliana	cis-acting element involved in the abscisic acid responsiveness
LOC103704540	ABRE	1348	1353	ABRE	Arabidopsis thaliana	cis-acting element involved in the abscisic acid responsiveness
LOC103704540	GT1-motif	1267	1273	GT1-motif	Oryza sativa	light responsive element
LOC103704540	GT1-motif	604	610	GT1-motif	Arabidopsis thaliana	light responsive element
LOC103705233	G-box	895	901	G-box	Arabidopsis thaliana	cis-acting regulatory element involved in light responsiveness
LOC103705233	G-box	1457	1463	G-box	Arabidopsis thaliana	cis-acting regulatory element involved in light responsiveness
LOC103705233	G-box	1461	1472	G-box	Lycopersicon esculentum	cis-acting regulatory element involved in light responsiveness
LOC103705233	LTR	779	785	LTR	Hordeum vulgare	cis-acting element involved in low-temperature responsiveness
LOC103705233	GT1-motif	468	474	GT1-motif	Arabidopsis thaliana	light responsive element
LOC103705233	GT1-motif	733	739	GT1-motif	Arabidopsis thaliana	light responsive element
LOC103705233	MeJA	37	42	MeJA	Hordeum vulgare	cis-acting regulatory element involved in the MeJA-responsiveness
LOC103705233	MeJA	1305	1310	MeJA	Hordeum vulgare	cis-acting regulatory element involved in the MeJA-responsiveness
LOC103705233	ABRE	896	901	ABRE	Arabidopsis thaliana	cis-acting element involved in the abscisic acid responsiveness
LOC103705233	ABRE	1458	1463	ABRE	Arabidopsis thaliana	cis-acting element involved in the abscisic acid responsiveness
LOC103705233	ABRE	1462	1471	ABRE	Triticum aestivum	cis-acting element involved in the abscisic acid responsiveness
LOC103705233	TC-rich repeats	982	991	TC-rich repeats	Nicotiana tabacum	cis-acting element involved in defense and stress responsiveness
LOC103705233	AuxRR-core	87	94	AuxRR-core	Nicotiana tabacum	cis-acting regulatory element involved in auxin responsiveness
LOC103705233	MeJA	37	42	MeJA	Hordeum vulgare	cis-acting regulatory element involved in the MeJA-responsiveness
LOC103705233	MeJA	1305	1310	MeJA	Hordeum vulgare	cis-acting regulatory element involved in the MeJA-responsiveness
LOC103705233	MBS	402	408	MBS	Arabidopsis thaliana	MYB binding site involved in drought-inducibility
LOC103705233	TCA-element	1266	1275	TCA-element	Brassica oleracea	cis-acting element involved in salicylic acid responsiveness
LOC103705538	GARE-motif	1809	1816	GARE-motif	Oryza sativa	gibberellin-responsive element
LOC103705538	GT1-motif	214	220	GT1-motif	Arabidopsis thaliana	light responsive element
LOC103705538	GT1-motif	497	506	GT1-motif	Solanum tuberosum	light responsive element
LOC103705538	GT1-motif	938	947	GT1-motif	Solanum tuberosum	light responsive element
LOC103705538	ABRE	123	128	ABRE	Arabidopsis thaliana	cis-acting element involved in the abscisic acid responsiveness
LOC103705538	ABRE	1782	1792	ABRE	Hordeum vulgare	cis-acting element involved in the abscisic acid responsiveness
LOC103705538	ABRE	1784	1790	ABRE	Arabidopsis thaliana	cis-acting element involved in the abscisic acid responsiveness
LOC103705538	ABRE	1785	1790	ABRE	Arabidopsis thaliana	cis-acting element involved in the abscisic acid responsiveness
LOC103705538	MeJA	121	126	MeJA	Hordeum vulgare	cis-acting regulatory element involved in the MeJA-responsiveness
LOC103705538	MeJA	830	835	MeJA	Hordeum vulgare	cis-acting regulatory element involved in the MeJA-responsiveness
LOC103705538	G-box	122	128	G-box	Zea mays	cis-acting regulatory element involved in light responsiveness
LOC103705538	G-box	265	271	G-box	Zea mays	cis-acting regulatory element involved in light responsiveness
LOC103705538	G-box	1784	1790	G-box	Arabidopsis thaliana	cis-acting regulatory element involved in light responsiveness
LOC103705538	MBS	710	716	MBS	Arabidopsis thaliana	MYB binding site involved in drought-inducibility
LOC103705538	TCA-element	237	246	TCA-element	Nicotiana tabacum	cis-acting element involved in salicylic acid responsiveness
LOC103705538	TATC-box	1386	1393	TATC-box	Oryza sativa	cis-acting element involved in gibberellin-responsiveness
LOC103705538	MeJA	121	126	MeJA	Hordeum vulgare	cis-acting regulatory element involved in the MeJA-responsiveness
LOC103705538	MeJA	830	835	MeJA	Hordeum vulgare	cis-acting regulatory element involved in the MeJA-responsiveness
LOC103705538	G-Box	1784	1790	G-Box	Pisum sativum	cis-acting regulatory element involved in light responsiveness
LOC103706248	TGA-element	1924	1930	TGA-element	Brassica oleracea	auxin-responsive element
LOC103706248	MBS	471	477	MBS	Arabidopsis thaliana	MYB binding site involved in drought-inducibility
LOC103706248	MBS	539	545	MBS	Arabidopsis thaliana	MYB binding site involved in drought-inducibility
LOC103706248	LTR	1385	1391	LTR	Hordeum vulgare	cis-acting element involved in low-temperature responsiveness
LOC103706248	GARE-motif	146	153	GARE-motif	Oryza sativa	gibberellin-responsive element
LOC103706248	GARE-motif	307	314	GARE-motif	Oryza sativa	gibberellin-responsive element
LOC103706394	GT1-motif	175	182	GT1-motif	Avena sativa	light responsive element
LOC103706394	GT1-motif	176	182	GT1-motif	Arabidopsis thaliana	light responsive element
LOC103706394	GT1-motif	264	270	GT1-motif	Arabidopsis thaliana	light responsive element
LOC103706394	GT1-motif	283	289	GT1-motif	Arabidopsis thaliana	light responsive element
LOC103706394	GT1-motif	385	391	GT1-motif	Arabidopsis thaliana	light responsive element
LOC103706394	GARE-motif	1290	1297	GARE-motif	Oryza sativa	gibberellin-responsive element
LOC103706394	GARE-motif	1769	1776	GARE-motif	Oryza sativa	gibberellin-responsive element
LOC103706394	ABRE	547	553	ABRE	Arabidopsis thaliana	cis-acting element involved in the abscisic acid responsiveness
LOC103706394	ABRE	548	553	ABRE	Arabidopsis thaliana	cis-acting element involved in the abscisic acid responsiveness
LOC103706394	G-box	543	555	G-box	Arabidopsis thaliana	cis-acting regulatory element involved in light responsiveness
LOC103706394	G-box	545	555	G-box	Arabidopsis thaliana	cis-acting regulatory element involved in light responsiveness
LOC103706394	G-box	547	553	G-box	Arabidopsis thaliana	cis-acting regulatory element involved in light responsiveness
LOC103706394	LTR	945	951	LTR	Hordeum vulgare	cis-acting element involved in low-temperature responsiveness
LOC103706394	TCA-element	796	805	TCA-element	Nicotiana tabacum	cis-acting element involved in salicylic acid responsiveness
LOC103706394	TATC-box	691	698	TATC-box	Oryza sativa	cis-acting element involved in gibberellin-responsiveness
LOC103706394	G-Box	545	555	G-Box	Triticum aestivum	cis-acting regulatory element involved in light responsiveness
LOC103706394	G-Box	547	553	G-Box	Pisum sativum	cis-acting regulatory element involved in light responsiveness
LOC103707065	GARE-motif	196	203	GARE-motif	Oryza sativa	gibberellin-responsive element
LOC103707065	MeJA	1158	1163	MeJA	Hordeum vulgare	cis-acting regulatory element involved in the MeJA-responsiveness
LOC103707065	ABRE	325	330	ABRE	Arabidopsis thaliana	cis-acting element involved in the abscisic acid responsiveness
LOC103707065	ABRE	468	473	ABRE	Arabidopsis thaliana	cis-acting element involved in the abscisic acid responsiveness
LOC103707065	ABRE	740	745	ABRE	Arabidopsis thaliana	cis-acting element involved in the abscisic acid responsiveness
LOC103707065	ABRE	768	773	ABRE	Arabidopsis thaliana	cis-acting element involved in the abscisic acid responsiveness
LOC103707065	ABRE	1258	1267	ABRE	Oryza sativa	cis-acting element involved in the abscisic acid responsiveness
LOC103707065	ABRE	1260	1266	ABRE	Arabidopsis thaliana	cis-acting element involved in the abscisic acid responsiveness
LOC103707065	ABRE	1261	1266	ABRE	Arabidopsis thaliana	cis-acting element involved in the abscisic acid responsiveness
LOC103707065	G-box	467	473	G-box	Arabidopsis thaliana	cis-acting regulatory element involved in light responsiveness
LOC103707065	G-box	768	774	G-box	Arabidopsis thaliana	cis-acting regulatory element involved in light responsiveness
LOC103707065	G-box	820	826	G-box	Zea mays	cis-acting regulatory element involved in light responsiveness
LOC103707065	G-box	1258	1267	G-box	Arabidopsis thaliana	cis-acting regulatory element involved in light responsiveness
LOC103707065	G-box	1260	1266	G-box	Arabidopsis thaliana	cis-acting regulatory element involved in light responsiveness
LOC103707065	G-Box	324	330	G-Box	Pisum sativum	cis-acting regulatory element involved in light responsiveness
LOC103707065	G-Box	740	746	G-Box	Pisum sativum	cis-acting regulatory element involved in light responsiveness
LOC103707065	G-Box	1260	1266	G-Box	Pisum sativum	cis-acting regulatory element involved in light responsiveness
LOC103707065	AuxRR-core	972	979	AuxRR-core	Nicotiana tabacum	cis-acting regulatory element involved in auxin responsiveness
LOC103707065	MeJA	1158	1163	MeJA	Hordeum vulgare	cis-acting regulatory element involved in the MeJA-responsiveness
LOC103707403	TGA-element	1344	1350	TGA-element	Brassica oleracea	auxin-responsive element
LOC103707403	MeJA	1182	1187	MeJA	Hordeum vulgare	cis-acting regulatory element involved in the MeJA-responsiveness
LOC103707403	TC-rich repeats	1472	1481	TC-rich repeats	Nicotiana tabacum	cis-acting element involved in defense and stress responsiveness
LOC103707403	ABRE	373	378	ABRE	Arabidopsis thaliana	cis-acting element involved in the abscisic acid responsiveness
LOC103707403	MeJA	1182	1187	MeJA	Hordeum vulgare	cis-acting regulatory element involved in the MeJA-responsiveness
LOC103707403	GARE-motif	51	58	GARE-motif	Oryza sativa	gibberellin-responsive element
LOC103707403	GT1-motif	1948	1955	GT1-motif	Avena sativa	light responsive element
LOC103707403	GT1-motif	1949	1955	GT1-motif	Arabidopsis thaliana	light responsive element
LOC103707403	GT1-motif	177	183	GT1-motif	Oryza sativa	light responsive element
LOC103707403	GT1-motif	1982	1988	GT1-motif	Oryza sativa	light responsive element
LOC103707403	LTR	1524	1530	LTR	Hordeum vulgare	cis-acting element involved in low-temperature responsiveness
LOC103707403	G-box	373	379	G-box	Zea mays	cis-acting regulatory element involved in light responsiveness
LOC103707788	GT1-motif	630	636	GT1-motif	Arabidopsis thaliana	light responsive element
LOC103707788	GT1-motif	1895	1902	GT1-motif	Avena sativa	light responsive element
LOC103707788	GT1-motif	1896	1902	GT1-motif	Arabidopsis thaliana	light responsive element
LOC103707788	MeJA	914	919	MeJA	Hordeum vulgare	cis-acting regulatory element involved in the MeJA-responsiveness
LOC103707788	ABRE	262	271	ABRE	Hordeum vulgare	cis-acting element involved in the abscisic acid responsiveness
LOC103707788	ABRE	1062	1067	ABRE	Arabidopsis thaliana	cis-acting element involved in the abscisic acid responsiveness
LOC103707788	ABRE	1066	1075	ABRE	Hordeum vulgare	cis-acting element involved in the abscisic acid responsiveness
LOC103707788	ABRE	1068	1074	ABRE	Arabidopsis thaliana	cis-acting element involved in the abscisic acid responsiveness
LOC103707788	ABRE	1069	1074	ABRE	Arabidopsis thaliana	cis-acting element involved in the abscisic acid responsiveness
LOC103707788	ABRE	1145	1150	ABRE	Arabidopsis thaliana	cis-acting element involved in the abscisic acid responsiveness
LOC103707788	G-box	1061	1067	G-box	Zea mays	cis-acting regulatory element involved in light responsiveness
LOC103707788	G-box	1063	1073.5	G-box	Lycopersicon esculentum	cis-acting regulatory element involved in light responsiveness
LOC103707788	G-box	1065	1077	G-box	Lycopersicon esculentum	cis-acting regulatory element involved in light responsiveness
LOC103707788	G-box	1066	1075	G-box	Brassica napus	cis-acting regulatory element involved in light responsiveness
LOC103707788	G-box	1068	1074	G-box	Arabidopsis thaliana	cis-acting regulatory element involved in light responsiveness
LOC103707788	G-box	1145	1151	G-box	Arabidopsis thaliana	cis-acting regulatory element involved in light responsiveness
LOC103707788	G-box	1799	1805	G-box	Zea mays	cis-acting regulatory element involved in light responsiveness
LOC103707788	TCA-element	516	525	TCA-element	Nicotiana tabacum	cis-acting element involved in salicylic acid responsiveness
LOC103707788	TATC-box	207	214	TATC-box	Oryza sativa	cis-acting element involved in gibberellin-responsiveness
LOC103707788	AuxRR-core	594	601	AuxRR-core	Nicotiana tabacum	cis-acting regulatory element involved in auxin responsiveness
LOC103707788	G-Box	1068	1074	G-Box	Pisum sativum	cis-acting regulatory element involved in light responsiveness
LOC103707788	MeJA	914	919	MeJA	Hordeum vulgare	cis-acting regulatory element involved in the MeJA-responsiveness
LOC103708157	G-box	1315	1321	G-box	Arabidopsis thaliana	cis-acting regulatory element involved in light responsiveness
LOC103708157	ABRE	466	475	ABRE	Hordeum vulgare	cis-acting element involved in the abscisic acid responsiveness
LOC103708157	ABRE	1315	1320	ABRE	Arabidopsis thaliana	cis-acting element involved in the abscisic acid responsiveness
LOC103708157	ABRE	1981	1986	ABRE	Arabidopsis thaliana	cis-acting element involved in the abscisic acid responsiveness
LOC103708157	GT1-motif	1383	1389	GT1-motif	Arabidopsis thaliana	light responsive element
LOC103708157	G-Box	1980	1986	G-Box	Pisum sativum	cis-acting regulatory element involved in light responsiveness
LOC103708157	TGA-element	238	244	TGA-element	Brassica oleracea	auxin-responsive element
LOC103708338	MeJA	23	28	MeJA	Hordeum vulgare	cis-acting regulatory element involved in the MeJA-responsiveness
LOC103708338	MeJA	490	495	MeJA	Hordeum vulgare	cis-acting regulatory element involved in the MeJA-responsiveness
LOC103708338	MeJA	1100	1105	MeJA	Hordeum vulgare	cis-acting regulatory element involved in the MeJA-responsiveness
LOC103708338	MeJA	1109	1114	MeJA	Hordeum vulgare	cis-acting regulatory element involved in the MeJA-responsiveness
LOC103708338	ABRE	212	217	ABRE	Arabidopsis thaliana	cis-acting element involved in the abscisic acid responsiveness
LOC103708338	ABRE	243	248	ABRE	Arabidopsis thaliana	cis-acting element involved in the abscisic acid responsiveness
LOC103708338	ABRE	265	270	ABRE	Arabidopsis thaliana	cis-acting element involved in the abscisic acid responsiveness
LOC103708338	ABRE	273	282	ABRE	Oryza sativa	cis-acting element involved in the abscisic acid responsiveness
LOC103708338	ABRE	1552	1557	ABRE	Arabidopsis thaliana	cis-acting element involved in the abscisic acid responsiveness
LOC103708338	ABRE	1909	1916	ABRE	Arabidopsis thaliana	cis-acting element involved in the abscisic acid responsiveness
LOC103708338	ABRE	1924	1930	ABRE	Arabidopsis thaliana	cis-acting element involved in the abscisic acid responsiveness
LOC103708338	ABRE	1925	1930	ABRE	Arabidopsis thaliana	cis-acting element involved in the abscisic acid responsiveness
LOC103708338	G-box	211	217	G-box	Arabidopsis thaliana	cis-acting regulatory element involved in light responsiveness
LOC103708338	G-box	263	271	G-box	Brassica napus	cis-acting regulatory element involved in light responsiveness
LOC103708338	G-box	264	270	G-box	Arabidopsis thaliana	cis-acting regulatory element involved in light responsiveness
LOC103708338	G-box	1924	1930	G-box	Arabidopsis thaliana	cis-acting regulatory element involved in light responsiveness
LOC103708338	DRE	1273	1282	DRE	Arabidopsis thaliana	cis-acting element involved in dehydration, low-temp, salt stresses

## Sheet: Sheet1
LOC103695902	955	961	G-Box
LOC103695902	960	967	AuxRR-core
LOC103695902	1604	1610	TGA-element
LOC103695902	786	795	TCA-element
LOC103695902	1273	1282	TCA-element
LOC103695902	1525	1531	G-box
LOC103695902	1150	1156	LTR
LOC103695902	412	418	GT1-motif
LOC103695902	1388	1394	GT1-motif
LOC103695902	475	482	GARE-motif
LOC103695902	956	961	ABRE
LOC103695902	1525	1530	ABRE
LOC103696297	1417	1424	AuxRR-core
LOC103696297	1384	1390	G-Box
LOC103696297	1611	1617	G-Box
LOC103696297	429	434	MeJA
LOC103696297	961	966	MeJA
LOC103696297	1226	1231	MeJA
LOC103696297	1322	1331	TCA-element
LOC103696297	1368	1377	TCA-element
LOC103696297	1468	1474	LTR
LOC103696297	1638	1644	LTR
LOC103696297	1279	1290	MBSI
LOC103696297	1384	1390	G-box
LOC103696297	1611	1617	G-box
LOC103696297	1813	1819	G-box
LOC103696297	429	434	MeJA
LOC103696297	961	966	MeJA
LOC103696297	1226	1231	MeJA
LOC103696297	1384	1390	ABRE
LOC103696297	1385	1390	ABRE
LOC103696297	1490	1499	ABRE
LOC103696297	1611	1617	ABRE
LOC103696297	1612	1617	ABRE
LOC103696297	1813	1818	ABRE
LOC103696297	1286	1292	GT1-motif
LOC103696592	283	288	MeJA
LOC103696592	836	841	MeJA
LOC103696592	1877	1882	MeJA
LOC103696592	819	825	G-Box
LOC103696592	819	825	G-box
LOC103696592	1905	1914	G-box
LOC103696592	202	209	GARE-motif
LOC103696592	819	825	ABRE
LOC103696592	820	825	ABRE
LOC103696592	283	288	MeJA
LOC103696592	836	841	MeJA
LOC103696592	1877	1882	MeJA
LOC103696886	1623	1629	G-box
LOC103696886	1673	1679	G-box
LOC103696886	1745	1751	G-box
LOC103696886	1896	1902	G-box
LOC103696886	1975	1981	G-box
LOC103696886	923	929	LTR
LOC103696886	403	409	GT1-motif
LOC103696886	1624	1629	ABRE
LOC103696886	1673	1679	ABRE
LOC103696886	1674	1679	ABRE
LOC103696886	1743	1752	ABRE
LOC103696886	1745	1751	ABRE
LOC103696886	1746	1751	ABRE
LOC103696886	1896	1901	ABRE
LOC103696886	1975	1980	ABRE
LOC103696886	1585	1590	MeJA
LOC103696886	1622	1627	MeJA
LOC103696886	1636	1641	MeJA
LOC103696886	351	358	TATC-box
LOC103696886	1585	1590	MeJA
LOC103696886	1622	1627	MeJA
LOC103696886	1636	1641	MeJA
LOC103696886	1281	1290	TC-rich repeats
LOC103696886	1673	1679	G-Box
LOC103696886	1745	1751	G-Box
LOC103697157	1057	1063	MBS
LOC103697157	1644	1649	MeJA
LOC103697157	1658	1663	MeJA
LOC103697157	1742	1748	G-Box
LOC103697157	1804	1810	G-Box
LOC103697157	2	11	TC-rich repeats
LOC103697157	77	82	ABRE
LOC103697157	1740	1749	ABRE
LOC103697157	1742	1748	ABRE
LOC103697157	1743	1748	ABRE
LOC103697157	1804	1810	ABRE
LOC103697157	1805	1810	ABRE
LOC103697157	1644	1649	MeJA
LOC103697157	1658	1663	MeJA
LOC103697157	1314	1321	GARE-motif
LOC103697157	1281	1288	GT1-motif
LOC103697157	1451	1457	LTR
LOC103697157	77	83	G-box
LOC103697157	1742	1748	G-box
LOC103697157	1804	1810	G-box
LOC103697177	1383	1392	TCA-element
LOC103697177	83	88	MeJA
LOC103697177	1680	1685	MeJA
LOC103697177	1696	1703	AuxRR-core
LOC103697177	85	90	ABRE
LOC103697177	474	479	ABRE
LOC103697177	944	950	ABRE
LOC103697177	945	950	ABRE
LOC103697177	1050	1055	ABRE
LOC103697177	1602	1610	ABRE
LOC103697177	1604	1609	ABRE
LOC103697177	83	88	MeJA
LOC103697177	1680	1685	MeJA
LOC103697177	435	441	GT1-motif
LOC103697177	944	950	G-Box
LOC103697177	1050	1056	G-Box
LOC103697177	58	64	LTR
LOC103697177	84	90	G-box
LOC103697177	473	479	G-box
LOC103697177	942	951	G-box
LOC103697177	944	950	G-box
LOC103697177	1604	1610	G-box
LOC103697265	53	59	MBS
LOC103697265	640	646	G-Box
LOC103697265	523	532	TC-rich repeats
LOC103697265	1796	1803	AuxRR-core
LOC103697265	640	645	ABRE
LOC103697265	652	661	ABRE
LOC103697265	511	518	GARE-motif
LOC103698036	1427	1433	TGA-element
LOC103698036	1824	1830	TGA-element
LOC103698036	477	486	TCA-element
LOC103698036	946	955	TCA-element
LOC103698036	460	467	TATC-box
LOC103698036	237	242	MeJA
LOC103698036	1197	1202	MeJA
LOC103698036	1453	1458	MeJA
LOC103698036	886	892	G-Box
LOC103698036	1503	1513	G-Box
LOC103698036	1505	1511	G-Box
LOC103698036	1535	1542	AuxRR-core
LOC103698036	5	11	GT1-motif
LOC103698036	886	892	ABRE
LOC103698036	887	892	ABRE
LOC103698036	1505	1511	ABRE
LOC103698036	1506	1511	ABRE
LOC103698036	237	242	MeJA
LOC103698036	1197	1202	MeJA
LOC103698036	1453	1458	MeJA
LOC103698036	886	892	G-box
LOC103698036	1503	1513	G-box
LOC103698036	1505	1511	G-box
LOC103698036	1601	1607	LTR
LOC103698294	790	796	LTR
LOC103698294	396	402	G-box
LOC103698294	396	401	ABRE
LOC103698294	579	584	MeJA
LOC103698294	579	584	MeJA
LOC103698294	1144	1151	TATC-box
LOC103698294	1920	1929	TCA-element
LOC103698294	1375	1381	MBS
LOC103698294	1579	1585	MBS
LOC103698294	1752	1758	TGA-element
LOC103698690	637	643	GT1-motif
LOC103698690	990	995	MeJA
LOC103698690	1884	1889	MeJA
LOC103698690	1959	1964	MeJA
LOC103698690	1951	1957	G-box
LOC103698690	384	390	LTR
LOC103698690	740	746	MBS
LOC103698690	515	521	TGA-element
LOC103698690	1113	1119	TGA-element
LOC103698690	990	995	MeJA
LOC103698690	1884	1889	MeJA
LOC103698690	1959	1964	MeJA
LOC103698763	1751	1757	MBS
LOC103698763	1339	1345	G-Box
LOC103698763	1526	1532	GT1-motif
LOC103698763	1340	1345	ABRE
LOC103698763	1919	1924	ABRE
LOC103698763	1918	1924	G-box
LOC103698763	1929	1935	G-box
LOC103699521	542	551	TCA-element
LOC103699521	639	649	TCA-element
LOC103699521	246	252	G-Box
LOC103699521	1786	1792	G-Box
LOC103699521	258	267	TC-rich repeats
LOC103699521	1579	1584	MeJA
LOC103699521	1773	1778	MeJA
LOC103699521	1579	1584	MeJA
LOC103699521	1773	1778	MeJA
LOC103699521	246	252	ABRE
LOC103699521	247	252	ABRE
LOC103699521	1581	1586	ABRE
LOC103699521	1786	1792	ABRE
LOC103699521	1787	1792	ABRE
LOC103699521	1662	1668	GT1-motif
LOC103699521	246	252	G-box
LOC103699521	1580	1586	G-box
LOC103699521	1786	1792	G-box
LOC103699722	761	767	GT1-motif
LOC103699722	1484	1490	GT1-motif
LOC103699722	1979	1986	GARE-motif
LOC103699722	1122	1128	LTR
LOC103699722	250	256	MBS
LOC103699722	1269	1278	TCA-element
LOC103699722	180	189	TC-rich repeats
LOC103700856	311	317	G-Box
LOC103700856	631	636	MeJA
LOC103700856	22	31	TCA-element
LOC103700856	375	381	TGA-element
LOC103700856	1320	1326	MBS
LOC103700856	1770	1776	MBS
LOC103700856	311	317	G-box
LOC103700856	631	636	MeJA
LOC103700856	311	317	ABRE
LOC103700856	312	317	ABRE
LOC103702223	732	737	ABRE
LOC103702223	1575	1580	ABRE
LOC103702223	1940	1945	ABRE
LOC103702223	589	594	MeJA
LOC103702223	730	735	MeJA
LOC103702223	1959	1964	MeJA
LOC103702223	658	665	GT1-motif
LOC103702223	659	665	GT1-motif
LOC103702223	731	737	G-box
LOC103702223	390	399	TCA-element
LOC103702223	1065	1071	MBS
LOC103702223	1866	1872	TGA-element
LOC103702223	1905	1911	TGA-element
LOC103702223	589	594	MeJA
LOC103702223	730	735	MeJA
LOC103702223	1959	1964	MeJA
LOC103702223	1575	1581	G-Box
LOC103702223	1940	1946	G-Box
LOC103702224	911	917	MBS
LOC103702224	361	367	TGA-element
LOC103702224	1599	1604	MeJA
LOC103702224	1610	1615	MeJA
LOC103702224	1201	1206	ABRE
LOC103702224	1248	1253	ABRE
LOC103702224	1599	1604	MeJA
LOC103702224	1610	1615	MeJA
LOC103702224	1224	1231	GARE-motif
LOC103702224	91	97	GT1-motif
LOC103702224	637	647	GT1-motif
LOC103702224	738	749	GT1-motif
LOC103702224	1200	1206	G-box
LOC103702224	1247	1253	G-box
LOC103702225	196	202	G-box
LOC103702225	609	619.5	MBSI
LOC103702225	97	103	GT1-motif
LOC103702225	196	201	ABRE
LOC103702225	2	7	MeJA
LOC103702225	198	203	MeJA
LOC103702225	782	787	MeJA
LOC103702225	2	7	MeJA
LOC103702225	198	203	MeJA
LOC103702225	782	787	MeJA
LOC103702844	1328	1337	TCA-element
LOC103702844	1087	1092	MeJA
LOC103702844	1257	1262	MeJA
LOC103702844	569	575	G-Box
LOC103702844	1637	1643	G-Box
LOC103702844	1660	1666	G-Box
LOC103702844	1784	1790	G-Box
LOC103702844	1837	1843	G-Box
LOC103702844	1872	1878	GT1-motif
LOC103702844	569	574	ABRE
LOC103702844	1089	1094	ABRE
LOC103702844	1637	1642	ABRE
LOC103702844	1660	1666	ABRE
LOC103702844	1661	1666	ABRE
LOC103702844	1782	1791	ABRE
LOC103702844	1784	1790	ABRE
LOC103702844	1785	1790	ABRE
LOC103702844	1835	1844	ABRE
LOC103702844	1837	1843	ABRE
LOC103702844	1838	1843	ABRE
LOC103702844	1087	1092	MeJA
LOC103702844	1257	1262	MeJA
LOC103702844	1088	1094	G-box
LOC103702844	1660	1666	G-box
LOC103702844	1782	1791	G-box
LOC103702844	1784	1790	G-box
LOC103702844	1832	1842.5	G-box
LOC103702844	1835	1844	G-box
LOC103702844	1837	1843	G-box
LOC103702950	122	131	TCA-element
LOC103702950	989	998	TCA-element
LOC103702950	1678	1684	G-Box
LOC103702950	442	447	MeJA
LOC103702950	1735	1740	MeJA
LOC103702950	120	127	GARE-motif
LOC103702950	1245	1251	GT1-motif
LOC103702950	442	447	MeJA
LOC103702950	1735	1740	MeJA
LOC103702950	81	86	ABRE
LOC103702950	608	613	ABRE
LOC103702950	1679	1684	ABRE
LOC103702950	80	86	G-box
LOC103702950	607	613	G-box
LOC103702950	1990	1996	LTR
LOC103703339	1394	1400	LTR
LOC103703339	1746	1752	LTR
LOC103703339	1493	1499	G-box
LOC103703339	1630	1636	G-box
LOC103703339	1910	1916	G-box
LOC103703339	1617	1622	MeJA
LOC103703339	1897	1902	MeJA
LOC103703339	1912	1917	MeJA
LOC103703339	1415	1420	ABRE
LOC103703339	1491	1500	ABRE
LOC103703339	1493	1499	ABRE
LOC103703339	1494	1499	ABRE
LOC103703339	1630	1636	ABRE
LOC103703339	1631	1636	ABRE
LOC103703339	1910	1915	ABRE
LOC103703339	1533	1540	GARE-motif
LOC103703339	1414	1420	G-Box
LOC103703339	1493	1499	G-Box
LOC103703339	1630	1636	G-Box
LOC103703339	1617	1622	MeJA
LOC103703339	1897	1902	MeJA
LOC103703339	1912	1917	MeJA
LOC103703339	1298	1304	MBS
LOC103704194	576	582	G-box
LOC103704194	1359	1365	G-box
LOC103704194	1655	1661	G-box
LOC103704194	774	780	LTR
LOC103704194	1764	1770	LTR
LOC103704194	1474	1480	GT1-motif
LOC103704194	577	582	ABRE
LOC103704194	993	998	ABRE
LOC103704194	1360	1365	ABRE
LOC103704194	1655	1660	ABRE
LOC103704194	683	693	G-Box
LOC103704194	992	998	G-Box
LOC103704194	1345	1352	AuxRR-core
LOC103704194	555	564	TCA-element
LOC103704194	1860	1869	TCA-element
LOC103704194	1932	1941	TCA-element
LOC103704459	110	116	LTR
LOC103704459	320	326	G-box
LOC103704459	348	354	G-box
LOC103704459	1159	1165	G-box
LOC103704459	1194	1200	G-box
LOC103704459	1642	1648	G-box
LOC103704459	867	872	MeJA
LOC103704459	1161	1166	MeJA
LOC103704459	1402	1407	MeJA
LOC103704459	1942	1947	MeJA
LOC103704459	320	325	ABRE
LOC103704459	1159	1164	ABRE
LOC103704459	1195	1200	ABRE
LOC103704459	1642	1647	ABRE
LOC103704459	690	699	TC-rich repeats
LOC103704459	867	872	MeJA
LOC103704459	1161	1166	MeJA
LOC103704459	1402	1407	MeJA
LOC103704459	1942	1947	MeJA
LOC103704459	285	294	TCA-element
LOC103704459	899	905	TGA-element
LOC103704540	51	61	G-Box
LOC103704540	428	434	G-Box
LOC103704540	1347	1353	G-Box
LOC103704540	17	22	MeJA
LOC103704540	27	32	MeJA
LOC103704540	49	54	MeJA
LOC103704540	614	619	MeJA
LOC103704540	1014	1019	MeJA
LOC103704540	865	874	TCA-element
LOC103704540	1168	1174	MBS
LOC103704540	1342	1353.5	G-box
LOC103704540	1345	1354	G-box
LOC103704540	1347	1353	G-box
LOC103704540	17	22	MeJA
LOC103704540	27	32	MeJA
LOC103704540	49	54	MeJA
LOC103704540	614	619	MeJA
LOC103704540	1014	1019	MeJA
LOC103704540	428	433	ABRE
LOC103704540	1345	1354	ABRE
LOC103704540	1347	1353	ABRE
LOC103704540	1348	1353	ABRE
LOC103704540	1267	1273	GT1-motif
LOC103704540	604	610	GT1-motif
LOC103705233	895	901	G-box
LOC103705233	1457	1463	G-box
LOC103705233	1461	1472	G-box
LOC103705233	779	785	LTR
LOC103705233	468	474	GT1-motif
LOC103705233	733	739	GT1-motif
LOC103705233	37	42	MeJA
LOC103705233	1305	1310	MeJA
LOC103705233	896	901	ABRE
LOC103705233	1458	1463	ABRE
LOC103705233	1462	1471	ABRE
LOC103705233	982	991	TC-rich repeats
LOC103705233	87	94	AuxRR-core
LOC103705233	37	42	MeJA
LOC103705233	1305	1310	MeJA
LOC103705233	402	408	MBS
LOC103705233	1266	1275	TCA-element
LOC103705538	1809	1816	GARE-motif
LOC103705538	214	220	GT1-motif
LOC103705538	497	506	GT1-motif
LOC103705538	938	947	GT1-motif
LOC103705538	123	128	ABRE
LOC103705538	1782	1792	ABRE
LOC103705538	1784	1790	ABRE
LOC103705538	1785	1790	ABRE
LOC103705538	121	126	MeJA
LOC103705538	830	835	MeJA
LOC103705538	122	128	G-box
LOC103705538	265	271	G-box
LOC103705538	1784	1790	G-box
LOC103705538	710	716	MBS
LOC103705538	237	246	TCA-element
LOC103705538	1386	1393	TATC-box
LOC103705538	121	126	MeJA
LOC103705538	830	835	MeJA
LOC103705538	1784	1790	G-Box
LOC103706248	1924	1930	TGA-element
LOC103706248	471	477	MBS
LOC103706248	539	545	MBS
LOC103706248	1385	1391	LTR
LOC103706248	146	153	GARE-motif
LOC103706248	307	314	GARE-motif
LOC103706394	175	182	GT1-motif
LOC103706394	176	182	GT1-motif
LOC103706394	264	270	GT1-motif
LOC103706394	283	289	GT1-motif
LOC103706394	385	391	GT1-motif
LOC103706394	1290	1297	GARE-motif
LOC103706394	1769	1776	GARE-motif
LOC103706394	547	553	ABRE
LOC103706394	548	553	ABRE
LOC103706394	543	555	G-box
LOC103706394	545	555	G-box
LOC103706394	547	553	G-box
LOC103706394	945	951	LTR
LOC103706394	796	805	TCA-element
LOC103706394	691	698	TATC-box
LOC103706394	545	555	G-Box
LOC103706394	547	553	G-Box
LOC103707065	196	203	GARE-motif
LOC103707065	1158	1163	MeJA
LOC103707065	325	330	ABRE
LOC103707065	468	473	ABRE
LOC103707065	740	745	ABRE
LOC103707065	768	773	ABRE
LOC103707065	1258	1267	ABRE
LOC103707065	1260	1266	ABRE
LOC103707065	1261	1266	ABRE
LOC103707065	467	473	G-box
LOC103707065	768	774	G-box
LOC103707065	820	826	G-box
LOC103707065	1258	1267	G-box
LOC103707065	1260	1266	G-box
LOC103707065	324	330	G-Box
LOC103707065	740	746	G-Box
LOC103707065	1260	1266	G-Box
LOC103707065	972	979	AuxRR-core
LOC103707065	1158	1163	MeJA
LOC103707403	1344	1350	TGA-element
LOC103707403	1182	1187	MeJA
LOC103707403	1472	1481	TC-rich repeats
LOC103707403	373	378	ABRE
LOC103707403	1182	1187	MeJA
LOC103707403	51	58	GARE-motif
LOC103707403	1948	1955	GT1-motif
LOC103707403	1949	1955	GT1-motif
LOC103707403	177	183	GT1-motif
LOC103707403	1982	1988	GT1-motif
LOC103707403	1524	1530	LTR
LOC103707403	373	379	G-box
LOC103707788	630	636	GT1-motif
LOC103707788	1895	1902	GT1-motif
LOC103707788	1896	1902	GT1-motif
LOC103707788	914	919	MeJA
LOC103707788	262	271	ABRE
LOC103707788	1062	1067	ABRE
LOC103707788	1066	1075	ABRE
LOC103707788	1068	1074	ABRE
LOC103707788	1069	1074	ABRE
LOC103707788	1145	1150	ABRE
LOC103707788	1061	1067	G-box
LOC103707788	1063	1073.5	G-box
LOC103707788	1065	1077	G-box
LOC103707788	1066	1075	G-box
LOC103707788	1068	1074	G-box
LOC103707788	1145	1151	G-box
LOC103707788	1799	1805	G-box
LOC103707788	516	525	TCA-element
LOC103707788	207	214	TATC-box
LOC103707788	594	601	AuxRR-core
LOC103707788	1068	1074	G-Box
LOC103707788	914	919	MeJA
LOC103708157	1315	1321	G-box
LOC103708157	466	475	ABRE
LOC103708157	1315	1320	ABRE
LOC103708157	1981	1986	ABRE
LOC103708157	1383	1389	GT1-motif
LOC103708157	1980	1986	G-Box
LOC103708157	238	244	TGA-element
LOC103708338	23	28	MeJA
LOC103708338	490	495	MeJA
LOC103708338	1100	1105	MeJA
LOC103708338	1109	1114	MeJA
LOC103708338	212	217	ABRE
LOC103708338	243	248	ABRE
LOC103708338	265	270	ABRE
LOC103708338	273	282	ABRE
LOC103708338	1552	1557	ABRE
LOC103708338	1909	1916	ABRE
LOC103708338	1924	1930	ABRE
LOC103708338	1925	1930	ABRE
LOC103708338	211	217	G-box
LOC103708338	263	271	G-box
LOC103708338	264	270	G-box
LOC103708338	1924	1930	G-box
LOC103708338	1273	1282	DRE
