# Supplementary material for: Genome-wide and transcriptome analysis of PdWRKY transcription factors in date palm (Phoenix dactylifera) revealing insights into heat and drought stress tolerance
Source: BMC Genomics. 2025 Jul 1;26:589. doi: 10.1186/s12864-025-11715-6 (PMC12211173; doi:10.1186/s12864-025-11715-6)
Supplement: Supplementary file 9 — Supplementary Material 9. [file 12864_2025_11715_MOESM9_ESM.xlsx]

## Sheet: Sheet1
Table S
Standard Chromosome names	Chr names in Figure 6	Length of chromosomes
NC_052392.1	Chr1	40814151
NC_052393.1	Chr2	29301675
NC_052394.1	Chr3	24755689
NC_052395.1	Chr4	33281721
NC_052396.1	Chr5	18619412
NC_052397.1	Chr6	18596258
NC_052398.1	Chr7	16639383
NC_052399.1	Chr8	31698078
NC_052400.1	Chr9	22757669
NC_052401.1	Chr10	15825318
NC_052402.1	Chr11	29487722
NC_052403.1	Chr12	14769854
NC_052404.1	Chr13	12891333
NC_052405.1	Chr14	24628924
NC_052406.1	Chr15	12030914
NC_052407.1	Chr16	13553361
NC_052408.1	Chr17	16126437
NC_052409.1	Chr18	9812533
